# Supplementary material for: The Impact of Comorbid Chronic Pain on Pharmacotherapy for Veterans with Post-Traumatic Stress Disorder
Source: J Clin Med. 2023 Jul 19;12(14):4763. doi: 10.3390/jcm12144763 (PMC10380889; doi:10.3390/jcm12144763)
Supplement: Supplementary file 1 [file jcm-12-04763-s001.zip]

Archive with 1 entries (1 files):
- jcm-2380839-supplementary.pdf
